# Supplementary material for: Evidence of High-Intensity Exercise on Lower Limb Functional Outcomes and Safety in Acute and Subacute Stroke Population: A Systematic Review
Source: Int J Environ Res Public Health. 2022 Dec 22;20(1):153. doi: 10.3390/ijerph20010153 (PMC9819111; doi:10.3390/ijerph20010153)
Supplement: Supplementary file 1 [file ijerph-20-00153-s001.zip]

Archive with 1 entries (1 files):
- ijerph-2013314-supplementary.pdf
